# Supplementary material for: A mechanism for the activation of the mechanosensitive Piezo1 channel by the small molecule Yoda1
Source: Nat Commun. 2019 Oct 3;10:4503. doi: 10.1038/s41467-019-12501-1 (PMC6776524; doi:10.1038/s41467-019-12501-1)
Supplement: Supplementary file 10 — Source Data File [file 41467_2019_12501_MOESM10_ESM.xlsx]

## Sheet: Fig 2f
		1 micromolar
	WT	2.80527	1.48038	0.380723	0.268984	0.8	0.7
	A2091W	0.490538	0.6	0.5	0.86	0.9	1.01352
	A2094W	0.066957	0.038982	0.710602	0.115039	0.131087	0.09071
	A1718W	0.0152603	0.126154	1.19397	0.104085	0.299452
	control	0.033243	0.151997	0.540704	0.416757
		10 micromolar
	WT	4.59505	4.25255	2.50771	1.34731	2.1	3.1
	A2091W	0.913925	0.663938	0.51335	0.6	0.7
	A2094W	0.507025	0.52193	0.525307	0.6	0.4	0.7
	A1718W	1.24125	0.093778	0.306346	0.235148	0.108872
	control	0.115326	0.145392	0.095076	0.360665	0.30361
								two tails Mann-Whitney Test vs. WT
		100 micromolar						p-values
	WT	4.5785	5.85098	6.96345	5.40649	3.27961	4.3712
	A2091W	3.7305	3.43118	3.87714	4.45344	1.31117	2.00695	0.0455
	A2094W	1.57991	1.5279	0.708609	1.13349	0.28135	0.181466	0.00512
	A1718W	0.214619	0.235016	0.295659	0.44504	0.376743	0.402402	0.00512
	control	0.787781	0.428164	0.366324	0.29719	0.2001	0.513845	0.00512

## Sheet: Fig 2h
		1 micromolar
	control	0.033243	0.151997	0.540704	0.416757	0.25
	WT	2.80527	1.48038	0.380723	1
	A1326W	1.36009	0.777604	1.27056	1.06919	0.7586	1.0725
	S1330W	0.498575	0.667398	1.75792	0.905202	1.01246	0.597634
	V1533W	0.296121	0.392832	1.26897	0.647757	0.441653	0.544587
	A1972W	0.0481757	1.2469	2.10138	2.4658	1.22715	0.155461
	A1973W	0.854699	0.007613	2.31719	1.82419	0.492333	1.69976
		10 micromolar
	control	0.5	0.104789	0.095076	0.360665	0.30361
	WT	2.50771	1.34731	2	1.5	2
	A1326W	3.02221	1.66151	2.32263	1.675	1.725
	S1330W	2.4955	1.10393	2.09485	2.80661	2.525
	V1533W	2.06385	0.179286	1.65701	0.825126
	A1972W	3.58722	4.43885	2.09908	1.15206
	A1973W	4.56172	3.58598	1.82419	1.50666
								two tails Mann-Whitney Test vs. WT
		100 micromolar						p-values
	control	0.366324	0.29719	0.2001	0.513845	0.373176		0.00804
	WT	6.96345	5.40649	3.27961	4.3712	4.1	5.1
	A1326W	2.55593	3.39822	4.3189	3.92061	4.32		0.12114
	S1330W	5.37121	3.51498	2.98508	3.44054	2.55381	2.01979	0.06576
	V1533W	4.83704	3.94777	3.32944	2.2981			0.13 (T-test)
	A1972W	4.50296	3.23448	3.39814	2.50853	1.90831		0.05486
	A1973W	4.39787	2.66372	3.69741	3.84575	2.45005	2.84313	0.0455

## Sheet: Fig3 b
	2094W
	P (mmHg)	I/Imax								mean	sem
	-105	0.8452	0.69394	1	0.805331	1	1			0.890745	0.0528873
	-100	0.755096	1	0.4862	0.948633	0.9552	0.644366			0.798249	0.083839
	-95	0.848328	0.66	0.857083	1	0.877927	0.892062			0.8559	0.04509
	-90	1	0.743041	0.801881	0.848124	1.19299	0.756821			0.890476	0.071357
	-85	0.800054	0.893322	0.701797	0.637679	0.572223	1			0.767513	0.0658915
	-80	0.632886	0.821772	0.563119	0.780582	0.640036	1			0.739732	0.0654946
	-75	0.8	0.655464	0.832406	0.334569	0.629161	0.685424			0.656171	0.0722863
	-70	0.591216	0.800325	0.787404	0.552514	0.946965	0.824576			0.7505	0.0612372
	-65	0.869536	0.524595	0.716221	0.65811	0.496494	0.810245			0.6792	0.0612372
	-60	0.621722	0.65615	0.644536	0.652056	0.567784	0.632779			0.629171	0.0133224
	-55	0.381254	0.357835	0.473963	0.601932	0.651068	0.562748			0.5048	0.0489898
	-50	0.531366	0.461553	0.568576	0.576061	0.476308	0.439153			0.508836	0.0236257
	-45	0.389719	0.449805	0.425108	0.330863	0.353595	0.374224			0.387219	0.0181056
	-40	0.291512	0.241371	0.392217	0.319172	0.245702	0.502027			0.332	0.0408248
	-35	0.398909	0.225448	0.313783	0.280221	0.402269	0.387414			0.334674	0.0298934
	-30	0.268682	0.246989	0.242002	0.209123	0.219511	0.259257			0.240927	0.0093352
	-25	0.218601	0.248719	0.1463	0.208693	0.2635	0.156037			0.206975	0.0194525
	-20	0.231056	0.0951941	0.176227	0.150296	0.149064	0.191723			0.165593	0.0187478
	-15	0.00915044	0.0970277	0.155756	0.00821905	0.0894339	0.0573234			0.0694851	0.0231955
	-10	0.139963	0.0649678	0.125768	0.115939	0.0841667	0.155924			0.114455	0.0139844
	-5	0.0920644	0.107517	0.0935876	0.0853225	0.125271	0.121179			0.104157	0.00673185
	0	0	0.0001	0.00023	0.0123	0.0012	0.0491939			0.010504	0.00798087
	5	9.82835e-05	0.0002	0.0002	0.0023	0.025	0.001			0.00479971	0.00405445
	WT
	P (mmHg)	I/Imax								mean	sem
	-85	1	1	1	1	1	1	1	1	1	0
	-80	1	1	1	1	0.65032	1	0.87636	1	0.940835	0.0442313
	-75	1	0.91189	1	1	0.63556	1	0.84343	1	0.92386	0.0460426
	-70	0.9082	0.78127	1	1	0.65778	0.98174	0.77381	0.79655	0.862419	0.0452854
	-65	0.79384	0.43072	1	0.93364	0.58776	0.81081	0.65297	0.8323	0.755255	0.0662884
	-60	0.7344	0.53106	0.99244	0.94084	0.5156	0.63948	0.61163	0.27698	0.655304	0.0825582
	-55	0.6012	0.44801	0.32955	0.75386	0.27924	0.46666	0.48884	0.27557	0.455366	0.0583776
	-50	0.51429	0.44124	0.32829	0.80067	0.20667	0.31665	0.378	0.26196	0.405971	0.0660113
	-45	0.49942	0.66177	0.0794	0.62191	0.13157	0.34068	0.23717	0.14893	0.340106	0.0809389
	-40	0.43915	0.35438	0.14241	0.38683	0.08931	0.44396	0.20741	0.25429	0.289718	0.0481117
	-35	0.39391	0.25979	0.12854	0.31224	0.16215	0.12372	0.12352	0.27588	0.222469	0.0362776
	-30	0.52898	0.0798	0.09641	0.13477	0.13494	0.14863	0.04109	0.33372	0.187293	0.0576899
	-25	0.30331	0.13085	0.08948	0.07459	0.19829	0.12409	0.00975	0.03884	0.12115	0.0331639
	-20	0.08832	0.02533	0.08318	0.04964	0.10664	0.14134	0.015	0.01408	0.0654412	0.0165491
	-15	0.0381	0.0509	0.17202	0.04501	0.03974	0.08272	0.01463	0	0.05539	0.0187801
	-10	0.00214	0.01104	0	0.01903	0.06259	0.00491	0.01061	0.00993	0.0150312	0.00711373
	-5	0	0.02156	0.0334	0.018	0	0.04183	0.01427	0.02511	0.0192713	0.00520515
	0	0.05599	0	0.09704	0	0.00075877	0	0	0.00755	0.0201673	0.0129252

## Sheet: Fig 4a
	ΔF/F0 values for all selected region of interests and for the indicated Piezo1 mutants
	Yoda1
t-test vs control: two tails, unequal variance
p-values	8.01222e-09	1.65577e-35	0.000764434	8.2793e-12	2.93965e-23	2.27621e-27	0.420158	2.59857e-130	2.19234e-14	4.93332e-154		4.52767e-183
	1718W	1718G	1718I	1718L	1718V	2094D	2094F	2094V	2094W	2135A	Control	WT
	0.136417	1.33133	0.459752	0.176848	0.242756	0	0.366782	0.092804	0.593196	2.8302	0	2.99587
	0	0.206161	0.795142	0.152563	3.53166	0.407313	0.411871	0	0.486656	3.84144	0	4.68473
	0	0.826014	0.334112	0.155443	0.657955	0.587489	0.482759	0	1.00469	2.00682	0	3.46401
	0.160816	1.08772	0.466173	0.545361	1.96895	0.448379	0.13435	0	1.27185	3.77294	0	3.84995
	0.191476	0.788517	0.363066	0.242236	1.36855	0.175779	1.22978	0.090445	1.25995	3.56004	0	3.29537
	0.035448	1.43763	0.419688	0.189869	1.10168	0.498046	0.404658	0	0.501153	2.99998	0	2.54428
	0.119161	1.18266	0.40099	0.133117	1.59815	0.910075	0.933925	0	2.36384	2.65514	0	2.84455
	0.139231	0.287199	0.520455	0.26836	0.360401	0.744756	0.240964	0	1.65074	5.51749	0	1.74671
	0.136206	0.082474	0.3573	0.17005	1.48134	0.983908	0	0	0.874602	3.24497	0	3.57908
	0.252685	1.33401	0.425828	0.026405	0.343521	0.878726	0.518226	0	3.96488	4.15493	0	4.20789
	0.217079	4.44071	0.543767	0.228331	2.44576	0.758631	0.385619	0	0.915531	3.85235	0	3.02488
	0.015519	0.104803	0.243762	0.147059	2.95318	1.362	0.076583	0	1.09091	4.64141	0	4.55698
		0.147501	0.649404	0.419404	2.92937	1.03323	0.547423	0.053524	1.13266	4.31543	0	6.73538
		0.795	0.366931	0.305072	0.550676	0.43634	0.012866	0	1.9801	6.9244	0	3.15661
		2.83325	0.407118	0.149451	0.442418	0.926279	0.309019	0	1.65176	4.79167	0	3.51344
		0.128683	0.451442	0.110135	1.95014	0.520005	0.486577	0	1.68224	5.08681	0	4.72078
		0.149948	0.373271	0.086142	2.08447	0.961318	0.137284	0.070294	0.926103	3.55006	0	2.6844
		0.141452	0.546583	0.283465	1.84145	0.813416	0.407098	0.230375	1.09279	5.62678	0	1.14773
		0.57085	0.385024	0.169128	4.17459	0.133934	0.490251	0	0.771242	3.01519	0	5.96894
		0.068896	0.37156	0.350798	1.4347	0.710027	0.218796	0.213514	2.89997	1.94471	0	2.58087
		1.92984	0.738556	0.182898	0.238911	0.009749	0.565865	0.082341	1.00701	5.15664	0	2.95562
		1.41233	0.5	0.268553	1.6318	0	0.302249	0.308955	1.12304	4.90215	0.029703	3.84311
		2.39089	0.322259	0.234205	0.952455	1.20566	0.24599	0.206243	1.61616	6.12803	0	1.20274
		1.12776	1.34091	0.249164	0.358118	0.500755	0.254973	0.326748	0.502333	5.71795	0	0.612793
		2.01821	0.671048	0.188196	0.505963	0	0	0.409591	1.32464	8.27496	0	1.47246
		0.464912	0.043374	0.303261	0.238019	0.536721	0.203202	0	2.09728	3.36145	0	0.973661
		2.25858	0.003978	0	0.166748	0.4543	0.143128	0	5.71736	8.43019	0	0.747456
		1.21302	0.073616	0	0.200089	0.75706	0.014851	0.037864	0.700664	4.43882	0.008183	0.686906
		0.305831	0.431344	0	1.96928	0	0.437407	0	0.712478	5.55663	0.057248	0.511973
		2.20521	0	0.195191	2.04981	0.018152	0	0	0.541458	8.05983	0	0.234297
		1.2754	0.112292	0.028837	0.338963	0.039619	0	0.076087	0.978622	5.08538	0	0.969829
		4.99452	0.046855	0.564839	1.90497	0.15233	0.04175	0.04717	2.24583	4.95327	0	1.82066
		0.800713	0.081957	0.253693	1.08524	0.967785	0.256434	0.076174	1.50459	4.34188	0	0.666965
		1.26771	0	0.2319	2.32434	0.768349	0.003719	0.09059	1.15392	5.46293	0	0.414619
		0.985795	0	0.596656	2.19456	0.702752	0.322941	0	0.696552	5.8605	0	0.755655
		2.58069	0	0.357372	1.76939	0.734721	0	0.035801	2.14376	2.25106	0	1.1763
		2.61438	0.165466	0.183051	1.44543	1.17694	0.492901	0	1.34407	6.19603	0	0.375297
		1.45972	0.052825	0.671379	6.33279	0.778694	0.321514	0	0.35977	1.61772	0	0.773569
		2.89601	0.028571	0.16242	4.59933	1.08364	1.10764	0	1.75444	4.30524	0	0.238655
		3.35809	0	0.164179	2.07759	0.726336	0.085801	0	0.337853	3.75126	0	1.0295
		1.2849	0.065449	0.137306	3.32923	0.24228	0.010298	0.572941	0.179966	4.12127	0	0.824505
		0.730255	0.280425	0.293392	0.230654	0.776588	0.305705	0.100448	0.819425	4.69659	0	1.22898
		3.3885	0.192891	0.304073	0.734594	0.032754	0.397541	0	1.27481	2.93786	0	0.915061
		2.64046	0.183004	0.24476	2.67	0	0.403698	0	0.467209	5.03962	0	1.63052
		1.5033	0.245277	0.377282	0.335228	0	0.571111	0	1.00146	2.2505	0	0.976891
		0.41497	0.142951	0.225071	1.13512	1.01507	0.159161	0	2.95297	5.19391	0	1.12076
		0.300804	0.299938	0.436258	0.561006	0	0.119514	0	0.490956	7.98438	0.016972	0.426023
		0.464349	0.27362	0.257384	0.195654	0	0.3711	0	1.12034	3.81849	0	1.02165
		0.24055	0.010578	0.268739	3.45805	0.409699	0.385621	0.038627	0.563846	4.2973	0	0.713628
		0.220641	0.049383	0.12898	2.30055	0.77037	0.857864	0.236017	1.79795	4.63023	0	0.961576
		1.50632	0.110672	0.405418	1.89611	0.682927	0	0.006788	0.615865	4.11561	0	0.394161
		6.51832	0.162465	0.528799	0.297531	0.341675	0.865308	0	0.675279	2.85661	0.001727	1.25096
		0.221713	0.197744	0.470932	2.2444	0.610994	0.414222	0	2.51948	0.74975	0	1.08431
		0.870377	0.056098	0.102713	1.47403	0.722626	0.523702	0	0.677243	3.71226	0	0.811917
		4.0986	0.208885	0.395002	1.10054	1.71504	0.794939	0	1.26861	6.95694	0	0.448714
		2.35889	0.386063	0.17129	4.76569	0.556235	0.534335	0	0.411357	4.66667	0.274006	1.40278
		2.76037	0.47786	0.226563	1.70742	0.492754	0.089941	0	0.444851	8.11973	0.214462	0.748668
		2.10263	0.216405	0.107394	1.15094	0.546855	0.503412	0	0.883139	3.49542	0.36368	0.883844
		2.48542	0.123303	0.217668	1.5698	0.770833	0.166292	0.221183	0.875964	3.48711	0.258449	1.05947
		1.78548	0.186028	0.121654	0.65229	0.583141	0.441816	0.084644	1.2119	4.77052	0.228158	0.818524
		3.51721	0.229446	0.480798	0.254918	1.04073	0.019585	0	0.808964	8.81808	0.23249	0.597362
		0.034845	0.428757	0.058268	1.3566	0.292818	0.01289	0.192536	0.972308	6.12957	0.343007	0.749394
		0.374308	0.325063	0.332217	0.856947	0.697997	0	0.217256	0.413922	4.95561	0.287597	1.32909
		3.27751	0.111516	0.41549	1.34674	1.30674	0.741646	0.090012	0.542159	5.97264	0.245879	0.125683
		0	1.52617	0.576923	4.01436	0.992878	0.17509	0.208364	0.45302	3.18053	0.305827	1.11551
		0.251244	0.24804	0.499294	0.27498	0.720704	0.346405	0	0.500238	3.33515	0.153153	0.73364
		0.30854	0.396385	0.375516	2.78431	0.818182	0.247393	0.75986	0.653668	3.5283	0.402732	0.931156
		4.24897	0.304898	0.244198	0.883989	0.919009	0.493282	0	0.281088	2.85784	0.42464	0.975121
		1.63756	0.397959	0.157011	1.68972	0.851531	0.367688	0	0.748896	5.57372	0.271273	0.286232
		1.79957	0.14658	0.357264	2.37613	0.531654	0.107655	0.026301	0.592258	6.34218	0.322496	1.26205
		2.08553	0.19431	0.512273	0.490278	1.48431	0	0	1.01789	3.64087	0.27409	2.37964
		0	0.199611	0.142174	0.901106	0.495832	0.673469	0	0.462865	4.06961	0.309057	1.02662
		2.18674	0.47049	0.226601	2.84952	0.828087	0	0	1.12308	4.90731	0.297491	0.799096
		0.660476	0.364122	0.161401	0.972045	0.434301	0.074066	0.198375	1.33333	8.95597	0.283582	0.876359
		0	0.336198	0.337406	1.62222	1	0.566707	0	1.58144	7.64336	0.290698	0.812882
		0.285423	0.596708	0.087255	0.969565	0.633493	0.812152	0.100212	0.708663	0.551934	0.158267	1.15671
		0.603797	0.325784	0.049635	2.21222	0.775078	0.365737	0.269401	0.845481	6.701	0.256006	1.27711
		0.260905	0.361025	0.517996	1.0582	0.629528	0	0.007448	0.691327	3.74037	0.29265	0.408472
		0.453222	0.920316	0.342085	3.31668	0.229388	0.185728	0	2.52239	5.69801	0.279614	0.710293
		1.16129	0.671023	0.477931	0.916149	0.525478	0.435388	0.126582	0.489207	2.9882	0.445806	1.30554
		0.964583	0.62222	0.700166	0.526057	0.851725	0.194333	0.055233	0.504599	5.31313	0.211849	2.82019
		6.17222	0.200881	0.781702	0.667649	0	0.003716	0	0.439035	3.82394	0.180696	0.955158
		1.33077	0.28853	0.258801	1.42251	0.77289	0.059119	0.01182	1.04431	4.33128	0.20717	0.220061
		3.3911	0.182715	0.325988	3.63005	0.903503	0.820976	0.075025	0.599222	2.59819	0.225753	1.07066
		3.23158	0.299709	0.389856	3.70187	0.979463	0.245101	0	1.08357	7.35625	0.378049	1.0951
		1.04508	1.18253	0.684334	1.46763	0.756374	0.065475	0	0.521978	3.45997	0.427962	0.657913
		5.70823	0.390584	0.278326	0.452167	0.973745	0.061707	0.021493	0.921443	3.35698	0.321729	1.02594
		3.40155	0.951252	0.286361	0.771111	0.350545	0.438535	0.25126	2.14256	3.26546	0.300734	0.259885
		1.65941	0.363905	0.34505	3.24122	0.700075	0.538076	0	0.505732	3.46774	0.187215	0.660134
		0.459593	0.395541	0.295077	1.32217	0.153455	0.25	0	1.29747	3.81535	0.393467	0.811938
		0.166963	0.415725	0.039796	2.11072	0.865228	0.287841	0.274076	0.309209	2.39608	0.205951	1.26964
		3.28093	0.388724	0.168022	0.411649	1.18196	0	0.257264	1.89575	3.25794	0.251642	1.72243
		0.274781	0.232093	0.235258	2.37018	0.905769	0.494054	0.216169	0.588088	3.86957	0.373137	1.9533
		2.00345	0.480505	0.32666	0.571429	0.44744	0.240409	0.073218	0.280489	7.35931	0.201058	0.659293
		3.10664	0.288798	0.248941	2.71526	0.88837	0.001625	0.04645	0.883823	4.70637	0.444548	1.99033
		0.110708	0.848674	0.258319	0.96402	0.895057	0.1875	0	0.681115	5.26927	0.275	0.952817
		0.443226	0.187993	0.570084	0.370981	0.603886	0.12633	0.073373	1.19552	2.92453	0.22963	1.87916
		0.290241	0	0.450269	0.113924	0.769533	0.152425	0	0.631362	6.76748	0.218096	1.3112
		0.511676	0	0.210016	1.55917	0.865877	0	0	1.78772	6.75277	0.278581	1.67322
		2.70627	0	0.302858	0.128973	0.748344	0.075863	0.165954	0.924288	9.24291	0.199343	1.27079
		0.185244	0	0.298749	1.9945	1.11236	0.387058	0.127482	1.05099	2.69701	0.293728	1.73551
		0.759557	0	0.26181	1.64603	0.543048	0.148118	0.088533	0.569627	3.81555	0.328494	0.911368
		1.32889	0.004505	0.402332	0.814119	0.819892	0.184379	0.149111	1.69595	4.33273	0.254394	0.832041
		1.18649	0	0.434851	3.33604	1.21696	0	0	2.49582	2.57234	0.321831	0.221472
		0.68608	0	0.327282	0.079787	0.754507	0	0.073864	0.675439	4.23837	0.126953	1.82076
		0.128459	0	0.329545	0.416632	0.373149	0.569888	0	0.303161	5.43312	0.29186	0.764623
		0.658046	0	0.204002	1.81986	0	0	0	0.621327	4.92625	0.213831	0.781385
		0.087631	0	0.13927	1.37998	0.144977	0.056098	0	0.442638	5.41795	0.314037	0.679229
		0.025953		0.121146	0.475751	0.882253	0.436992	0	0.155496	7.66114	0.30635	0.51585
		0.962209		0.140515	1.56499	1.31462	0.074359	0	0.36759	3.58233	0.346421	0.295235
		0.397527		0.256235	2.14971	0.705486	0.158055	0.183916	0.140731	3.83609	0.476309	1.23713
		0.114735		0.19771	2.42784	0.897007	0	0	0.231963	5.33592	0.222222	2.81167
		1.14545		0.067391	0.16832	0.863817	0	0.067633	2.32295	6.46956	0.305584	0.193636
		0.310429		0.478331	3.54752	0.474702	0.577644	0.300147	0.368726	9.23166	0.409639	0.257892
		0.277889		0.090343	0.808009	0.013445	0.117021	0	2.55573	8.2455	0.334884	1.33766
		0.326816		0.371074	1.41566	1.12947	0.04665	0.2129		3.26321	0.271993	1.10045
		0.415004		0.383107	0.874564	0.168894	0	0.076785		4.83909	0.306032	0.848735
		0.209116		0.505457	1.79014	0.707104	0.063106	0.34963		6.64905	0.311881	1.28358
		0.496135		0.157895	0.780519	0.433671	0.039051	0		5.79303	0.349398	0.49253
		0.272472		0.179629	1	0.472598	0.639697	0		4.14652	0.367845	1.23133
		1.28477		0.694049	1.52274	0.328551	0	0.083912		5.20419	0.356213	0.55075
		2.16816		0.239606	0.771996	0.763382	0	0		2.68965	0.257932	0.791234
		1.32914		0.005008	0.829817	0.065125	0.413167	0		5.65322	0.36591	6.91324
		0.450382		0.457517	1.42344	0.035963	0	0.067385		6.99762	0.30779	4.20263
		1.19824		0.323259	0.583333	0.016565	0.077381	0		5.39478	0.18901	3.7593
		1.30341		0.262834	2.2378	1.00958	0	0		6.68487	0.443864	8.14385
		2.69681			0.622199	0.601236	0.02431	0		2.86877	0.360676	5.49357
		2.65373			1.11878	1.05926	0	0.019802		3.38751	0.27294	4.09807
		6.59602			1.44754	1.37719	0	0		8.87691	0.259649	3.21195
		0.299465			2.42973	0.957877	0	0		1.39869	0.302278	5.60098
		5.53521			0.534483	0.120027	0	0.005733		6.23542	0.278685	6.76172
		3.56951			1.11662	1.07278	0	0.146226		6.98159	0.255479	4.56685
		2.19989			0.439432	0.868812	0	0.062721		2.19925	0.358839	4.39072
		2.06667			0.1525	1.69027	0	0.115835		5.9058	0.286127	7.42611
		0.642622			0.36535	0.07037	0	0		5.20172	0.187967	6.79045
		2.27474			2.15932	0.622248	0	0.034993		0.32254	0.298951	5.8271
		3.79172			0.44839	0.5739	0	0		4.26159	0.179035	4.10826
		1.52257			0.973195	0.659091	0	0		6.33204	0.325	4.28358
		3.71321			1.06202	0.272149	0	0		5.22951	0.262938	4.93976
		10.0243			2.40588	0.299862	0.056487	0.035034		4.60682	0.261422	4.26392
		2.17929			1.76369	0.012812	0	0		8.82181	0.766154	4.65385
		2.62089			0.145085	0.403052	0	0.097701		7.08321	0.266909	4.2157
		2.31266			2.30151	0.27036	0	0.298732		6.61665	0.768087	8.19658
		1.85153			0.517409	0.730061	0	0		7.18417	0.345585	10.7789
		1.56154			0.298024	0.188759	0	0		7.33276	0.328414	4.56445
		1.41443			0.68492	0.899608	0	0		3.47062	0.205198	7.84336
		1.9166			1.77753	0.471468	0	0.051309		8.77717	0.26386	7.57338
		1.04191			0.619128	0	0	0		3.73934	0.184706	3.30602
		1.87628			3.83488	0.770439	0	0		3.56448	0.13198	4.70353
		1.25025			1.1766	0.053237	0.125733	0.576251		6.73967	0.224848	3.65237
		0.707692			0.510518	0.394792	0.06383	0		5.23924	0.284958	5.71676
		5.30799			0.853457	0.560434	0	0		3.84639	0.202127	3.18441
		1.14366			1.49693	0.328887	0	0		4.68537	0.273563	6.03751
		1.52686			1.39863	0.759815	0	0		5.8	0.189129	6.68571
		1.86159			1.76577	1.21991	0	0.036364		8.25783	0.214953	7.37118
		0.82241			2.48849	0.040651	0	0		4.26761	0.622951	6.27896
		2.76106			0.231159	0.631681	0.177527	0.012739		6.79098	0.522885	7.54204
		2.69786			0.235873	0.69224	0	0		3.3015	0.336642	8.34298
		0.929207			0.341284	0.984653	0	0		3.79811	0.223204	6.01735
		0.165398			0.759173	0.720617	0	0		5.39619	0.466258	7.30274
		4.7384			0.096483	0.024929	0	0		5.32217	0.418365	3.34917
		1.23913				1.21524	0	0.416398		4.59779	0.333333	3.57576
		1.96136				1.14906	0	0.010387		3.02353	0.235017	3.098
		2.40162				1.69415	0	0.249658		7.03734	0.258094	5.08775
		1.95616				0.366392	0	0		5.00575	0.188249	6.52493
		3.70769				0.549087	0	0.084162		2.50146	0.236538	3.43024
		2.21331				1.07788	0	0.169067		3.46641	1.02568	3.69058
		1.63651				0.720075	0	0		6.13915	0.406593	6.63394
		1.05432				0.98073	0	0.101459		3.70983	0.235615	6.44562
		2.81978				0.818016	0	0		2.97579	0.239655	4.48772
		2.82692				0.894877	0	0.051667		6.47596	0.225699	4.07223
		10.4007				0.754783	0.069232	0.032265		2.36133	0.309081	5.66495
		2.60389				0.928047	0	0.057089		5.55061	0.346597	8.87162
		1.06585				1.31747	0	0.126949		4.42169	0.310105	6.5461
		1.29009				0	0	0		4.0402	0.539906	6.04192
		1.18813				0.518949	0	0.401872		5.35888	1.61929	2.67367
		3.32026				0.542803	0	0.114314		5.68362	0.830229	5.57911
		0.616961				1.12053	0	0		3.17192	0.786015	4.65885
		0.957285				0.130223	0	0		5.86352	1.5663	5.29079
		1.45039				1.48597	0	0		4.61364	0.864789	4.71648
		2.18241				0.740569	0	0		4.14994	0.87515	7.4335
		1.78733				0.944769	0	0		9.40736	0.869751	4.13331
		1.88393				0.709199	0.601047	0		4.85754	0.768116	3.87674
		1.65397				0.53641	0.574053	0		3.27192	0.273264	4.86311
		2.42609				0.550725	0.817097	0.168761		1.16755	0.725457	7.26383
		1.74186				0.977683	1.03566	0		4.76509	0.577963	4.59249
		3.59274				1.00217	1.44336	0		1.78714	0.248737	2.38366
		1.5954				0.883539	0.826319	0		3.43104	0.280142	4.21612
		2.27191				0.857207	1.33333	0		7.56222	0.178047	4.18717
		2.71943				1.05215	0.856413	0.327722		0.528989	1.20317	7.01078
		0.521436				1.40358	1.21891	0		3.14308	0.489603	8.20555
		2.03647				1.0506	0.676676	0		3.44466	0.134427	3.275
		1.51255				1.13176	0.781365	0		3.43043	0.31058	6.76279
		3.6502				0.603785	0.524237	0		5.97873	0.129213	4.7629
		2.78906				0.967742	0.585921	0		5.70815	0.166667	4.85637
		2.3057				0.291971	0	0.041259		3.03567	0.083477	5.10378
		2.83666				0.964544	0.400538	0.045792		3.85904	0.085389	5.43443
		1.62433				0.793682	0.128524	0		7.17901	0.781989	6.17032
		1.7235				0.93569	0.681574	0		4.13169	0.138434	5.78054
		1.39581				0.631802	0.949734	0		4.73465	0.333333	6.51245
		2.88588				0.881242	0.900059	0.021596		6.02614	0.121736	4.33101
		2.29178				1.11178	0.367692	0		2.97024	0.588327	5.53367
		1.47595				0.911304	0.441948	0		5.62139	0.483089	3.41859
		0.594005				0.658436	1.03016	0.024817		2.52575	0.659825	5.52137
		1.24485				0.126218	0.39322	0		5.56492	0.250765	4.1473
		1.05079				1.14046	0.44665	0.153834		5.15637	0.282228	6.33162
		1.6027				0.862335	0.265427	1.34652		1.03425	0.197194	3.69678
		3.49223				0.859137	0.687372	0		3.26901	0.108527	5.7285
		2.01324				0.744128	0.728395	0		3.47381	0.508868	4.59872
		1.62701				0.058197	0.849018	0.025674		7.79701	0.153226	5.60448
		1.34607				1.01456	0.777422	0		1.52783	0.347209	3.62002
		1.91222				0.663498	0.894498	0.239278		5.65432	0.048825	6.5924
		2.40964				1.42749	0.735805	0.122263		4.11969	0.342669	4.5324
		2.73238				0.469847	0.13388	0		5.25107	0.040816	3.72041
		3.88318				0	0.6432	0.177301		4.43328	0.204769	6.96084
		2.7635				1.03395	0.577687	0		6.10327	0.080645	4.83424
		1.30578				0.711911	0.383791	0.121606		3.9755	0.055012	4.68305
		2.67691				0.105664	0.122387	0.401244		5.90925	0.05364	7.21821
		0.71232				0.564134	0.862705	0		2.60122	0.436288	7.92858
		2.63666				0.409722	0	1.29059		5.2004	0.366953	6.24087
		3.30734				1.60834	0.220952	0.019268		4.21485	0.420008	4.86229
		1.29788				0.87978	0.665449	0.170241		3.87033	0.209181	3.51753
		1.23838				0.026237	0.319608	0		4.77688	0.201439	6.03702
		3.01435				0.663833	0.377001	0.137931		5.40347	0.193407	3.48847
		2.33408				0.861284	0.691499	0		2.68307	0.23298	3.6405
		2.04911				0.994081	1.8074	0		5.54068	0.235259	5.6901
		4.20736				0.278626	0.52551	0		3.95335	0.179245	3.68914
		1.27965				1.10942	1.09583	0.096189		3.95907	0.206897	4.32416
		2.30498				0.369277	0.570331	0.034378		9.55634	0.216719	5.48039
		1.92604				1.12679	0.840751	0		3.14113	0.135371	5.58076
		3.03463				0.828112	0.929419	0		1.17468	0.066008	3.66308
		2.01524				0.318785	0.815094	0		9.77088	0.212973	4.84291
		1.25261				1.08081	0.973494	0.054799		3.73225	0.045283	8.25561
		3.04897				1.93643	0.740405	0		5.43321	0.1681	4.04522
		4.25461				0.481748	0.470292	0.40915		7.36116	0.274744	2.34316
		1.23141				1.32566	1.35369	0.128928		5.18006	0.246422	8.93951
		3.17998				0.562461	0.51653	0		4.14335	0.117647	6.04574
		1.21454				1.04375	0.855401	0		5.03333	0.19119	4.43436
		1.46911				0.867725	0.613447	0		5.08891	0.249222	4.53894
		3.76834				0.069021	0	0.132477		6.62211	0.247465	3.05191
		1.46491				0	1.1988	0		5.16633	0.161337	2.27206
		1.85376				0.749216	0.543989	0		3.87097	0.158928	3.87075
		1.67151				0.876478	0.567395	0		2.72292	0.23283	5.26327
		0.495814				0.769326	0.633711	0		2.82673	0.304892	3.26275
		1.4988				0.773583	0.84821	0		1.40686	0.214182	4.69014
		0.877343				0.887883	0.198913	0		4.71823	0.146939	3.916
		4.05451				1.26346	0.753006	0		4.90141	0.160207	4.6564
		1.65176				0.515985	0.481149	0		6.83426	0.315334	3.74831
		1.18004				0.456973	0.540181	0.019413		2.81367	0.131274	7.59188
		2.41993				2.23456	0.698144	0		4.55515	0.219442	5.66621
		0.039428				1.461	0.406464	0		4.75315	0.188672	7.41179
		0.202326				1.47683	0.501239	0		4.63078	0.214128	4.40103
						1.0704	1.2686	0.138539		6.02917	0.245441	1.82469
						1.36902	0.451	0		1.56822	0.56654	4.30037
						0.611095	0.018379	0		1.92125	0.17499	1.57813
						0.644083	0.570525	0		2.81152	0.217116	6.3906
						0.43854	0.390669	0.03039		8.85927	0.189501	9.09807
						1.02843	0.577011	0		7.01466	0.247981	4.85506
						1.09885	1.35129	0		0.72329	0.226586	3.61707
						0.542728	0.489922	0		3.05753	0.268671	3.9378
						0.696858	0.289655	0		2.59985	0.232786	4.18518
						1.63036	0.632011	0.325146		3.46296	0.249574	3.59529
						0.350122	0.733982	0		2.60865	0.274354	8.41793
						1.12261	0.716371	0		2.70074	0.254207	4.99849
						0.335802	0.320137	0.1067		2.80701	0.232129	6.68428
						0.985954	0.633596	0		2.77778	0.470431	5.58416
						0.926374	0.018523	0		3.98065	0.155556	6.19794
						1.2581	0.98142	0		5.01146	0.208	3.67275
						0.098989	0.598086	0		4.30341	0.262275	2.55096
						0.903503	1.02984	0		2.73119	0.310655	6.84563
						1.23985	0.936548	0		4.66963	0.207726	5.66904
						1.08052	0.842358	0		1.74028	0.182459	3.83382
						0.627848	0.232904	0		2.87668	0.127726	4.58296
						0.233533	0.596518	0		6.48768	0.214497	3.03232
						0.176635	0.295006	0		5.29957	0.244726	5.07287
						0.665936	0.601834	0		2.20166	0.44889	5.24298
						0.235885	0.942119	0		0.990771	0.33033	3.43135
						0.825173	0.312568	0		3.04999	0.606671	2.95177
						0.037037	0.865707	0		2.86167	0.992386	7.05141
						0.890511	0.496164	0		3.80443	0.661692	4.83413
						0.705282	0.041991	0		2.72784	0.605263	3.34624
						0.876516	0.502587	0		2.03923	0.623641	1.88343
						0.584536	0.906647	0		4.18261	0.344828	4.53271
						0.009525	0.724215	0		1.20018	0.996607	5.12202
						0.864407	0.624194	0		3.43523	0.223787	2.77637
						0.369408	0.894774	0		3.40454	0.210993	1.35719
						0.886118	0.566959	0		6.78025	0.535156	2.9169
						0.165476	0.768731	0		7.27417	0.897909	3.19035
						0.765993	0.467714	0		4.96447	0.345303	5.02023
						0	0.711932	0		4.19947	0	3.02958
						0.741935	0.602117	0		3.35978	0.961601	5.53834
						0.378991	0.700536	0		8.01983	0.330855	4.42359
						0.844553	0.551075	0		2.29235	0.952455	4.45193
						0.92402	0.949929	0		3.20761	0.581661	3.40444
						0.167568	0.867389	0		3.50193	0.724641	5.13242
						0.076013	0.478711	0		4.32754	0.117904	6.54659
						0.92198	0.477426	0		5.4172	0.42029	3.47575
						0.833333	0.806254	0		4.21491	0.416255	3.79263
						0.802466	0.934837	0		4.69672	0.5	3.64619
						0.759009	0	0		2.82518	0.692308	7.40798
						0.841067	0.553371	0		5.31753	0.491751	1.96143
						0.493278	0.666667	0		5.61442	0.401696	3.94415
						0.248564	0.93443	0		3.16983	0.442308	0.102656
						0.554954	1.24069	0		3.52332	0.176948	4.24422
						0.306141	0.354929	0		2.26072	0.875053	2.26255
						0.802666	0.694539	0		6.30399	0.22694	4.07576
						0.759348	1.11656	0		3.88563	1.07997	5.8754
						1.0924	0.378373	0		5.52611	0.249624	6.10799
						0.514706	0.304207	0		4.08345	0.958007	3.61194
						0.397895	0.405514	0		7.2835	0.997326	6.7966
						1.17391	1.09755	0		5.09632	0.473331	5.43952
						0.74012	0.824234	0		4.97328	0.355276	7.20983
						1.03036	0.876616	0		4.50135	0.881625	7.68909
						0.576395	0.619289	0		2.61526	0.801515	6.772
						0.70101	1.33319	0		4.26203	0.180284	5.56639
						0.930048	0.532512	0		4.57258	0.35287	4.74859
						0.426656	0.124608	0		4.65517	0.169877	3.78307
						0	0.861074	0		3.80851	0.271918	6.03718
						0.716374	0.589919	0		3.22743	0.173375	4.69896
						1.11367	0.587326	0		6.52494	0.268868	6.10132
						1.09084	0.511945	0		6.10397	0.418374	6.50517
						0.346895	0.326379	0		7.62025	1.8312	6.96226
						0.917715	0.071178	0		5.88119	0.274145	9.45077
						0.352289	0.710286	0		4.07908	0.756782	5.20309
						0.664657	1.03945	0		6.51379	0.15117	4.20848
						1.62189	0.335691	0		2.85851	0.134801	9.09586
						0.272743	0.237916	0		6.98959	0.292519	2.73633
						0.719457	0.1875	0		4.8053	1.61371	7.36944
						0.695103	0.700405	0		3.36154	1.43779	4.95088
						0.853742	1.14361	0		4.86636	0.336427	8.06984
						0.884393	0.350847	0		3.53323	0.797519	5.1376
						2.47408	0.052957	0		3.06221	0.166405	6.6638
						0.012177	0.612414	0		4.95156	1.21929	6.13746
						0.767068	0.692779	0		5.69763	0.387464	5.54978
						0.882353	0.523325	0		3.86178	1.09723	5.88018
						0.590013	0.860692	0		4.89224	0.219226	5.06219
						2.2766	0.460941	0		1.34879	0.834553	4.45124
						0.4223	1.22643	0		3.48587	0.460275	0.752889
						0.541387	1.21383	0		1.86521	0.200826	8.47526
						0.832288	0.442912	0		4.3898	0.228555	8.03515
						1.86903	0.804292	0		4.11052	0.185109	0.475977
						0.791045	0.012135	0		8.18427	0.894608	6.11801
						1.13121	0.508974	0		3.91482	0.220288	5.82783
						0.273633	0.685366	0		4.22567	0.044617	6.05047
						1.6226	0.068011	0		2.34223	0.439632	4.84849
						0.141277	0.698052	0		4.23115	0.367609	2.67303
						0.279889	0.710125	0		5.0404	0.332875	4.84538
						0.04409	1.19034	0		1.08774	0.386852	5.17261
						0.283587	0.559701	0		2.5816	0.280797	5.25284
						0.994876	0.91202	0		1.41052	0.095968	5.51022
						1.16537	1.46881	0		3.35294	0.090983	5.875
						0.837209	0.380937	0		1.57746	0.485677	9.93736
						0	0.52602	0		2.36288	0.211632	5.5438
						0.112698	0.32989	0		2.63063	0.071707	5.67265
						1.48697	0.694915	0		3.58041	0.064669	6.68723
						0.764706	0.64243	0		3.37682	0.159727	7.5296
						0.805654	0	0		2.9904	0.417725	5.61637
						1.41366	0.957423	0		5.05158	0.26939	5.62474
							0.942421	0		4.60846	0.076583	3.88635
							0.432844	0		2.52607	0.282149	7.03218
							0.721622	0		2.8774	0.367111	6.56856
							0.294092	0		4.22265	0.343419	7.92612
							0.306029	0		6.14131	0.301255	9.4894
							0.418199	0		5.07825	0.034138	5.13476
							1.34707	0		3.12337	0.311321	3.82113
							0.909516	0		2.91301	0.174242	7.20467
							0.205451	0		1.879	0.131658	3.92508
							0.471154	0		5.11423	0.535494	4.18262
							0.599392	0		4.53672	0.208238	5.51909
							0.874206	0		7.87414	0.886978	3.58553
							0.539277	0		3.21498	1.00013	4.71529
							1.04075	0.221323		4.42074	0.407137	3.14656
							0.653675	0		3.53642	0.282878	3.20881
							0.530036	0		0.851575	0.931818	0.151956
							1.07959	0		5.87834	0.387879	4.97029
							1.65006	0		2.28708	0.198993	6.73053
							0.12828	0		4.10143	0.369906	4.33882
							0.871404	0		5.54617	0.370123	5.47276
							0.871587	0		1.59761	0.347826	4.60096
							0.391683	0		2.77166	0.389676	3.55949
							1.01565	0		1.78649	0.190553	3.77907
								0		2.64732	0.30312	5.34441
								0		1.80685	0.265018	6.06135
								0		4.44953	0.335948	4.40092
								0		4.03549	0.224657	1.83683
								0		5.21126	0.081197	7.52729
								0		1.58183	0.048134	3.25293
								0		7.24804	0.210422	6.44118
								0		4.60699	0.046181	5.85507
								0		3.17615	0.182573	6.38946
								0		3.38326	0.258513	3.66043
								0		2.59929	0.159451	8.59621
								0		2.77623	0.175549	8.72752
								0		3.33922	0.228571	5.09541
								0		3.68858	0.198027	3.89351
										2.66437	0.157101	3.77013
										2.10634	0.369231	4.98328
										1.7156	0.211248	6.60822
										1.82723	0.165939	5.45986
										1.62242	0.065217	4.43468
										0.895167	0.339914	5.19039
										1.85032	0.07027	6.91933
										1.30144	0.284062	5.12245
											0.681428	3.3941
											0.271739	6.0605
											0.355126	3.29405
											0.26801	4.22707
											0.121976	0.6037
											0.257857	5.08523
											0.193916	6.99596
											0.196651	4.05144
											0.152323	7.86176
											0.281264	7.57663
											0.17733	4.74254
											0.221101	0.542702
											0.337536	3.32533
											0.198624	4.26298
											0.168184	5.53316
											0.283002	4.02497
											0.225287	6.94369
											0.361216	3.38833
											0	2.92944
											0.190861	3.84159
											0.184529	2.27024
											0.15952	3.61978
											0.293581	6.72041
											0.174384	1.67764
											0.133169	3.34125
											0.477834	3.63274
											0.256501	3.28609
											0.166765	7.4483
											0.293165	2.44315
											0.341433	6.33331
											0.425148	1.6444
											0.146552	6.90518
											0.536545	8.29964
											0.193237	3.59567
											0.137045	7.65465
											0.265395	3.66733
											0.115857	2.43023
											0.426506	7.89709
											0.369527	5.48214
											0.408957	3.9666
											0.172485	2.37082
											0.21451	9.00309
											0.264072	4.23381
											0.275699	5.30022
											0.259592	6.51293
											0.253484	4.89726
											0.27094	7.63527
											0.174519	9.52869
											0.21979	4.54767
											0.289292	5.10956
											0.200732	2.32446
											0.211485	1.23938
											0.284866	0.316297
											0.127577	1.28062
											0.22807	1.30512
											0.129328	3.12448
											0.123952	1.30858
											0.214286	2.12682
											0.177106	2.35169
											0.13373	1.97364
											0.162082	2.73276
											0.148766	2.13655
											0.149409	2.06383
											0.152015	4.86541
											0.34896	4.27836
											0.449866	0.740321
											0.312932	6.02705
											0.26639	6.99942
											0.402874	4.44444
											0.159121	6.78575
											0.201886	1.90176
											0.210762	2.85658
											0.165842	2.18804
											0.159699	1.28528
											0.252417	5.75374
											0.239873	1.96561
											0.345989	2.74831
											0.189082	2.17938
											0.259412	1.34595
											0.158193	2.57003
											0.183761	1.99083
											0.327372	2.12544
											0.174834	2.93944
											0.213841	4.62086
											0.196096	4.12409
											0.142556	0.073323
											0.219122	6.46469
											0.228803	3.40227
											0.140796	7.75819
											0.15032	4.31143
											0.268118	2.09804
											0.336695	2.31804
											0.167542	2.36262
											0.24356	3.86353
											0.129545	1.52258
											0.180988	3.01507
											0.112568	7.15557
											0.171854	3.35334
											0.235032	5.27204
											0.180536	2.52593
											0.277147	2.7414
											0.378154	0.365363
											0.342321	5.87246
											0.426214	3.20939
											0.351554	4.64633
											0.300672	2.34819
											0.333333	6.04668
											0.273196	4.02683
											0.494253	2.15773
											0.390044	1.57938
											0.433438	1.97104
											0.267327	3.2786
											0.339444	3.48616
											0.377426	5.37261
											0.345612	8.77437
											0.348751	6.58178
											0.337095	3.38579
											0.3107	1.76759
											0.430764	2.55282
											0.401747	4.91136
											0.459636	2.82381
											0.329692	1.79476
											0.304442	4.00775
											0.347029	2.29299
											0.321723	4.52979
											0.359352	2.81285
											0.433475	4.30917
											0.34359	4.74716
											0.34094	1.91216
											0.349388	4.51342
											0.485462	2.55638
											0.312757	2.22307
											0.4125	2.41368
											0.327511	2.77628
											0.348108	2.78982
											0.462891	1.97143
											0.275601	7.9674
											0.292208	2.9098
											0.513632	2.7549
											0.331407	8.46383
											0.413879	7.35453
											0.453392	3.80417
											0.363615	3.16713
											0.333333	6.80359
											0.537471	4.11786
											0.334799	2.94958
											0.333971	6.57667
											0.458333	3.39723
											0.411252	5.56271
											0.301215	3.2474
											0.252456	4.31532
											0.26284	2.67385
											0.396978	5.83972
											0.590656	2.17706
											0.316079	4.81173
											0.369036	2.46473
											0.319048	3.86468
											0.446423	2.5398
											0.399893	4.08889
											0.522601	3.75345
											0.395939	9.76657
											0.444365	4.79252
											0.37037	5.08253
											0.384866	2.11675
											0.387755	7.67075
											0.495853	2.80481
											0.549754	4.8022
											0.33159	5.66667
											0.403248	5.15721
											0.345425	4.60857
											0.377953	3.06369
											0.34543	6.16371
											0.413213	6.68745
											0.388229	2.89543
											0.421533	3.38421
											0.398574	2.18351
											0.516884	3.98326
											0.317293	5.03607
											0.597449	5.64891
											0.299242	2.03376
											0.519608	6.87023
											0.47452	9.65325
											0.344969	3.81062
											0.417693	6.19984
											0.394737	10.4496
											0.4897	6.08145
											0.403492	2.26379
											0.271445	2.93487
											0.32421	3.50184
											0.47853	6.1833
											0.499725	2.91549
											0.377139	6.41848
											0.234414	2.9194
											0.436354	2.99457
											0.501688	4.86984
											0.270291	2.08667
											0.378378	2.37337
											0.376278	1.66701
											0.3724	3.14791
											0.469694	0.18976
											0.305473	4.10245
											0.48325	6.33936
											0.357968	3.87102
											0.3216	4.67912
											0.490169	4.65888
											0.697166	0.286977
											0.512367	4.97704
											0.542857	6.01203
											0.78564	2.85641
											0.464539	5.15684
											0.542356	1.86993
											0.624595	4.66234
											0.636478	2.04891
											0.693251	2.30608
											0.681792	2.10779
											0.428874	3.9867
											0.337838	2.09329
											0.514541	3.66837
											0.593765	5.48674
											0.455232	0.881455
											0.530567	0.962329
											0.650905	3.47939
											0.334998	1.453
											0.424101	3.05782
											0.595474	1.08417
											0.983833	1.30601
											1.61616	6.3807
											0.498842	1.34157
											0.545687	3.10266
											0.343396	1.704
											0.360969	2.96303
											0.612001	4.13393
											0.319606	1.60737
											0.669104	3.61936
											0.489204	2.78694
											0.965123	2.32324
											1.34426	1.43778
											0.429622	1.2425
											0.609778	1.59517
											1.20518	1.15262
											0.719443	2.58907
											0.3845	2.30558
											0.954774	2.30383
											1.05882	1.17914
											0.549832	1.10409
											0.913541	1.36656
											0.433716	1.71128
											0.587272	1.2886
											0.780645	2.67797
											0.618794	1.47856
											0.487839	1.85531
											0.786196	1.11626
											0.62842	1.80197
											0.580265	0.382973
											0.803641	2.11678
											0.657474	2.07748
											0.549542	1.56482
											0.600349	4.09953
											0.872642	4.19954
											1.23977	1.3683
											0.66587	2.24876
											0.524866	1.35556
											0.430233	1.14341
											1.23098	2.02602
											0.310999	0.890789
											1	1.61356
											0.953832	1.39347
											0.607107	1.46868
											0.441441	1.20312
											0.565953	1.10686
											0.776515	3.41168
											0.408485	3.74136
											0.540162	2.92427
											0.530792	1.89306
											0.459295	3.22506
											0.690196	1.25787
											0.745517	3.22023
											0.565213	2.85553
											0.442376	0.592828
											1.03008	3.11952
											0.429487	1.72376
											0.289256	3.45341
											0.515625	0.201714
											0.47564	1.76751
											0.600552	4.8298
											0.424945	1.69575
											0.472868	2.92695
											0.399823	2.34338
											0.31701	3.11891
											0.840167	4.67911
											0.415228	3.16132
											0.469142	1.45289
											0.85165	1.56954
											0.47721	1.47898
											0.833725	2.09063
											0.453542	0.059621
											0.587905	2.646
											0.490471	1.50664
											0.474044	5.00429
											0.713376	0.203658
											0.456406	1.83621
											0.572619	2.11
											0.418705	0.796296
											0.819331	3.65643
											0.476871	0.992634
											0.36478	0.17971
											0.420855	0.980268
											0.818883	0.342314
											1.00769	0.470966
											0.465368	0.641169
											0.760041	0
											0.622388	0.688312
											0.626466	0.906325
											1.54612	0.548712
											1.55704	0.488372
											0.514493	1.53975
											0.340396	0.605665
											0.466333	1.54461
											0.468619	0.510996
											0.582847	1.69586
											0.407983	0.312667
											0.596792	0.989102
											0.527846	1.31586
											0.790815	0.566731
											0.501558	0.047845
											0.4484	0.33108
											0.573988	0.396183
											0.42068	1.01511
											0.709575	0.552234
											3.62406	0.680435
											0.669655	1.06667
											0.66704	1.6303
											0.769231	0.654646
											0.527019	1.5001
											0.960904	0.891458
											0.578947	0
											0.436185	0.88087
											0.695439	0.60936
											0.437541	0.22453
											0.68061	1.76137
											0.635044	1.11996
											0.715843	0.763415
											1	1.5661
											0.544429	0.411704
											0.359946	0
											0.484324	0.7
											0.96779	0.018793
											0.569916	0.333333
											0.425544	0.988567
											0.586835	1.77729
											0.833853	1.44093
											0.556708	1.13289
											0.351839	0.900467
											0.475083	1.72233
											0.934247	0.200903
											0.301282	0.78876
											0.413351	0.431818
											0.778013	0.139146
											0.408528	0.959142
											0.806293	0.773969
											0.408501	2.28684
											0.730692	0.56369
											0.473901	0.657345
											0.577573	1.25468
											0.56129	0
											0.506337	0.852264
											0.549777	0.171286
											0.652339	0.199017
											0.521057	0
											0.408336	0.310345
											0.507198	1.01561
											0.53831	0.004106
											0.493648	0.917722
											0.484348	0.387876
											0.561842	0
											0.685373	0.621359
											0.744552	0
											0.626911	0.712429
											0.424297	0
											0.441248	2.20846
											0.407676	0.692525
											0.69891	0
											0.892678	0.489746
											0.582145	1.22245
											0.531782	0.941935
											0.54414	0.191573
											0.515248	0
											0.44373	0.424058
											0.254312	0.643392
											0.357562	1.76866
											0.278766	0.684813
											0.318579	1.34189
											0.361461	1.32273
											0.404644	0.688596
											0.999773	0.665054
											0.658088	0.005734
											0.413147	0.603834
											0.351594	0.665962
											0.621243	0.555415
											0.440873	0.976454
											0.396602	0.432286
											0.504933	0.96272
											0.509149	1.64905
											0.549741	1.08061
											0.562602	0.796327
											0.435981	0.625654
											0.451939	1.03762
											0.638964	1.12358
											0.454138	0.624779
											0.844185	0.688259
											1.15734	0.140358
											1.13648	0.828431
											0.757751	0.848767
											0.806117	0
											1.21162	1.12932
											0.722836	2.05683
											0.936577	0.815665
											1.63528	0.590177
											0.729965	0.439988
											0.976102	1.3578
											2.82506	0.867909
											0.684317	1.83506
											1.66355	0
											1.04827	1.12121
											1.64711	5.13967
											0.840772	4.21575
											1.21908	3.36096
											1.23765	3.1367
											0.944133	5.18675
											1.17853	2.31033
											0.5	2.26255
											1.22698	1.76387
											0.898652	2.95636
											2.50621	4.74154
											1.03507	0.974194
											0.772813	2.61403
											0.520026	3.03357
											0.780443	4.57042
											3.32177	3.58712
											0.985369	2.57012
											0.658573	5.58548
											0.111567	7.44176
											0.067344	7.15675
											0.378963	5.36225
											0.096317	6.13245
											0.11247	1.93111
											0.425	6.47989
											0.189922	6.39474
											0	5.17971
											0.361111	5.25967
											0.296853	5.97959
											0.270916	1.2
											0.261877	5.1751
											0.288351	3.20475
											0.269854	4.03893
											0.326044	4.34515
											0.225919	1.72231
											0.698765	5.47623
											0.237179	2.39347
											0.150391
											0.372146
											0.496206
											0.376837
											0.769796
											0.48396
											0.554156
											0.649077
											0.774621
											0.653177
											0.53681
											0.520772
											0.534848
											0.410651
											0.429091

## Sheet: Fig 4b
				ΔF/F0 for all selected region of interests and for the indicated Piezo1 mutants
			Jedi2
			t-test vs control: two tails, unequal variance
			p-values	0.00330288	2.38563e-36	0.813007	0.550902	0.0356764	0.0499345	0.00542552	0.00212959	0.229506	6.37311e-08		1.3576e-54
				1718W	1718G	1718I	1718L	1718V	2094D	2094F	2094V	2094W	2135A	Control	WT
				0	0	0	0	0.000202	0	0	0	0	0	0	2.09804
				0	0	0	0	0	0	0	0	0	0	0	0.498088
				0	0	0	0	0	0	0	0	0	0	0	0.639279
				0	0	0	0	0.879832	0	0	0	0	0.903173	0	0.322624
				0	0.192836	0	0	0	0	0	0	0	0	0	2.32632
				0	0	0	0	0	0	0	0	0	0	0	0.686857
				0	0.202398	0	0	0	0	0	0	0	0.711685	0	0.512246
				0	1.01531	0	0	0	0	0	0	0	0	0	0.392318
				0.164589	0	0	0	0	0.178808	0	0	0	0	0	0.219836
				0	0.380991	0.143822	0	0	0	0	0	0	0	0	1.01985
				0.008578	1.42419	0.103245	0.07153	0	0	0	0	0	0.572549	0	0.209957
				0.049315	0.348315	0	0	0	0	0	0	0	0.189097	0	0.374419
				0	0	0	0	0	0	0	0	0	0.239703	0	0.133028
				0	0	0	0.037326	0	0	0	0	0.002929	0	0.002565	0.848801
				0.259981	0.319558	0.144712	0	0	0	0	0	0	0	0	0.732717
				1.11522	0.417888	0.023974	0	0	0	0	0	0	0.022192	0	0.639037
				0.033143	0	0.097943	0	0.016632	0	0	0	0	0.03617	0	0.900109
				0.006547	0.591247	0.110254	0.016834	0.018926	0	0	0	0	0.909382	0	0.443211
				0.06654	0.28155	0	0	0.123894	0	0	0	0	0	0	0.52
				0.031459	0	0	0.021484	0	0	0	0	0	0.649101	0	0.572171
				0.168051	0	0	0	0	0	0	0	0	0.840508	0	0.469565
				0	0.527914	0	0	0	0	0	0	0	0	0	0.791204
				0.027664	0	0	0	0	0	0	0	0	0	0	1.11024
				0	0.558625	0	0	0	0	0	0	0	0	0	0.391176
				0.010526	0.110317	0	0.104237	0	0	0	0	0	0.340918	0	0.715655
				0	0	0	0.060811	0	0.030445	0	0	0	0	0	0.301349
				0.114386	0.574343	0.095061	0.005344	0	0	0	0	0	0.654047	0	0.360157
				0	0	0	0	0	0	0	0	0	0	0	0.480995
				0	0	0.020478	0	0	0.125523	0	0	0	0	0	0.725404
				0	0	0	0	0	0	0	0	0	0.156303	0	0.462379
				0	0.37694	0.001922	0.021903	0.105202	0	0	0	0	0	0	0.785471
				0	0.141345	0	0	0	0.068018	0.005287	0	0	0.845487	0	0.245665
				0.126668	0	0.261438	0.02331	0.134725	0	0	0	0	0	0	0.213013
				0	0.121128	0	0	0	0.000458	0	0	0	0	0	0.296451
				0	0.696124	0	0	0.045716	0	0	0	0	0	0	0.131349
				0.182109	0	0	0	0	0.037198	0	0	0	0	0	0.306815
				0	0	0	0	0	0.111323	0	0	0	0	0	0.824074
				0	0	0	0.018746	0.156276	0	0	0.007528	0	0	0	0.351655
				0	0.371257	0	0	0	0	0	0	0	0	0	0.006849
				0	0.764292	0	0	0	0	0	0	0	0	0	0.07114
				0.007474	0	0	0.224957	0	0	0.088312	0	0	0	0	0.271809
				0	0	0	0.279882	0	0	0.158271	0	0	0.647929	0	0.410016
				0	0	0	0	0	0	0	0	0	0.037116	0	0.339935
				0	1.1411	0	0.245014	0	0.48686	0	0	0	0	0	0.409483
				0	0	0	0.211314	0	0	0	0	0	0.862861	0	0.382126
				0	0	0.001164	0.037528	0	0	0	0	0	4.53162	0	0.20467
				0.238177	0	0.006838	0.474547	0.084175	0	0.017857	0	0	0	0	0.810233
				0	0	0	0.266733	0	0	0	0	0	0.721881	0	0.542533
				0	1.39564	0	0.115221	0	0	0.107843	0	0	0.576975	0	0.546225
				0	0.644015	0.000974	0	0	0.004381	0	0	0.269802	0	0	0.572571
				0.00597	0	0.026605	0.385839	0	0	0	0	0	0.300549	0	0.109492
				0	0	0	0.031276	0	0	0	0	0.28169	0.620761	0	1.08847
				0.092339	0.004827	0	0	0	0	0	0	0	0.297461	0	0.38024
				0	0.512367	0	0	0	0	0.21576	0	0	0.571973	0	0.280652
				0	1.55985	0.014802	0.062554	0	0	0	0	0	0	0	0.524349
				0	0	0	0.076809	0	0	0	0	0.035088	0.970809	0	0.223699
				0	0.117647	0	0	0	0	0	0	0	0	0	0.987062
				0	0.216447	0	0.036109	0	0	0	0	0	0	0	0.143539
				0	0.035187	0.014286	0.031851	0	0	0	0	0	0.031963	0	0.343486
				0	0	0.00987	0.041135	0	0	0	0	0	0.761	2.02923	0.841781
				0	0.406355	0.009174	0.21317	0	0	0	0	0	0.738122	0	0.352018
				0	0.556453	0	0.172468	0	0	0	0	0	0	0.620791	0.29291
				0	0.17581	0	0.032805	0	0	0	0	0	0.842451	0	0.586345
				0.731518	0.601967	0.01587	0.015634	0	0	0	0	0.014471	0.487768	0	0.373333
				1.60749	0	0	0.014366	0.072763	0	0	0	0.73048	0.258879	0	0.50256
				0.600195	0.628761	0.024834	0	0	0	0	0	0.547937	1.06758	0	0.449441
				1.05566	0	0.033387	0	0	0	0	0	0	0	0	0.359051
				1.28545	0.106315	0.016931	0	0	0	0	0	0	0.353551	0	0.446602
				0.904839	0.378981	0.020657	0	0	0.584564	0	0	0	0.263291	0	0.517378
				7.71382	0	0	0	0	0.008881	0	0	0	1.04905	0	1.22496
				1.14727	0	0	0.057386	0	0	0	0	0	0.858245	0	1.4
				0.973468	0	0	0	0	0	0	0	0	0.10017	0	1.28694
				1.41474	0.076299	0	0	0	0.147356	0	0	0	0.324547	0	0.598712
				1.05236	0.457406	0.01238	0	0	0.261117	0	0	0	0	0	0.355114
				1.6729	0	0	0	0	0	0	0	0	0	0	0.507463
				1.3752	0	0.028571	0	0	0	0	0	0	1.22335	0	0.662397
				1.64504	0	0	0	0	0	0	0	0	0.300792	0	1.00651
				0.709576	0	0	0	0	0.018995	0	0	0	0	0	0.206608
				1.01587	0	0.013312	0	0	0.035907	0	0	0	0	0	0.700608
				1.41806	0	0.049057	0	0	0	0	0	0	0.332053	0	1.15558
				2.76536	0	0	0	0	0	0.000636	0	0	0.652746	0	0.883617
				0.662602	0	0	0	0	0	0	0	0	0.734007	0	0.591969
				0.972318	0	0.013	0	0	0	0	0	0	0	0	1.2405
				0.689737	0.300498	0	0	0	0	0	0	0	1.0999	0	0.342697
				0	0.015271	0	0	0	0	0	0	0	0	0	1.17159
				0	0	0.04057	0	0	0	0	0	0.12	1.22747	0	0.190231
				0.002418	0	0	0	0	0	0	0	0	0.730973	0	0.384314
				0	0.251179	0	0.112029	0.004386	0.073643	0	0	0	0.441953	0	0.855561
				0.003205	0.40699	0	0	0.263799	0	0	0	0.267442	0.912363	0	0.212244
				0	0.34773	0.014739	0	0	0	0	0	0.112757	0.054736	0	0.721007
				0	0.149241	0.019639	0	0	0	0.098948	0	0	0.185999	0	0.24026
				0	0.262002	0	0	0.016098	0	0	0	0.120059	4.50676	0	1.2347
				0.000955	1.09939	0.016435	0	0	0	0	0	0	1.20121	0	0.758289
				0.008251	0.536111	0.07482	0.006369	0	0	0	0	0	0	0.006542	0.197383
				0	0.19403	0.005114	0	0	0	0	0	0	2.3275	0	0.483631
				0	0.095082	0.011683	0	0	0	0	0	1.19259	0.273726	3.81881	0.6673
				0.00718	0.189926	0.039136	0.006786	0	0	0	0	0	0.300781	0	0.292179
				0.000262	0.406297	0.055673	0	0	0	0	0	0	0.773748	0	0.373749
				0	0	0	0	0	0.02997	0	0	0	0.833272	0	0.681075
				0	0.283768	0.075581	0	0	0	0	0	0.005348	0.971368	0	0.41791
				0	0.252702	0.007784	0	0	0	0	0	0	0	0	0.557864
				0.001504	0.342282	0.0111	0.066667	0.009681	0	0	0	0	0	0	0.60177
				0.004698	0.05209	0.044461	0.531323	0.004737	0	0	0	0	0	0	0.424386
				0	0.736842	0.026128	0	0	0	0	0	0.019514	0	0	0.892686
				0	0.58973	0.05668	0	0.078097	0	0	0	0	0	0	0.596685
				0.792383	0.058022	0.004218	1	0	0	0	0	0	0.196088	0	0.461316
				0.341897	0	1.26027	0.413836	0.02588	0	0.042786	0	0	1.1249	0	0.584345
				0	0.300481	0.016216	0	0	0.117717	0	0	0	1.99272	0	0.66051
				0	0.50838	0	0	0	0	0	0	0	0	0	1.39808
				0	0.233763	0	0	0.005949	0	0	0	0	0	0	0.538941
				0	0.429224	0	0	0	0	0	0	0	0	0	0.468649
				0	0.430262	0	0	0	0	0	0	0	0	0	0.612827
				0	0.403794	0.12614	0.211083	0	0.104987	0	0	0	1.23917	0	0.443542
				0.425906	0.408066	0	0	0	0	0	0	0	0	0	0.188045
				0	0.593776	0	0	0	0	0	0	0	0	0	0.193277
				0	0.766142	0.111624	0.404138	0	0	0	0	0	0.835979	0	0.090147
				0	0	0	0.000651	0.225694	0	0	0	0	0.872807	0	0.221148
				0	0	0	0	0	0	0	0	0	1.70065	0	0.284011
				0	0	0	0	0	0	0	0	0		0	0.246822
				0	0	0.463116	0	0	0	0	0	0		0	0.181997
				0	0.06508	0.554275	0	0	0	0	0	0		0	0.575724
				0	0.218638	0	0	0	0	0	0	0		0	0.377551
				0	0.145724	0.074273	0	0	0	0	0	0.139165		0	2.70497
				0	0.45525	0	0	0.059937	0	0	0	0		0	0.772114
				0	0.432894	0	0	0.067055	0	0	0	0		0.416096	0.925778
				0	0.07255	0	0	0	0	0	0	0		0	0.793728
				0	0.225424	0.087391	0	0.026631	0	0	0	0		0	0.461436
				0	0.507052	0	0	0	0	0	0	0		0	1.40288
				0	0.086183	0.523486	0	0	0	0	0	0		0	0.46648
				0	0	0.374513	0	0.024252	0.023609	0	0.24767	0		0	0.771883
				0.430617	0	0.234401	0	0.066913	0	0	0	0		0	0.82691
				0	0.343891	0	0	0	0	0	0	0		0	0.853659
				0.284716	0.523216	0	0	0	0	0	0	0.006748		0	0.950741
				0	0.236105	0	0	0	0.053457	0.113343	0	0.074859		0	0.9375
				0	0	0.411244	0	0	0	0	0	0		0	0.255621
				0	0.150702	0.087289	0	0.003407	0	0	0	0		0	0.402004
				0	0.030594	0.523594	0	0.06785	0	0	0	0		0	0.822634
				0.004009	0.047441	2.01115	0	0	0	0.290909	0	0		0	0.624422
				0.147763	0.27551	0	0	0	0	0	0	0.089938		0	0.850267
				0	0.3667	0	0	0	0	0	0	0		0.185639	0.528213
				0	0	0	0	0	0.246251	0	0	0		0.025254	1.96153
				0	0	0	0.134081	0.043601	0	0	0	0		0	0.643717
				0	0.691251	0	0	0.110588	0	0	0	0		0	0.446126
				0	0.198913	0	0	0.043932	0	0	0	0		0	0.859574
				0.231655	1.21417	0	0	0	0	0	0	0		0	0.642857
				0	0	0.631131	0	0.099807	0	0	0	0		0	1.44776
				0	0.15854	0	0	0	0	0.089349	0			0	0.899132
				0	0.337719	0	0	0	0	0	0			0.074341	0.384843
				0	0.405119	0	0	0	0	0	0.052147			0	0.134133
				0	0.326087	0.216109	0	0	0	0	0			0	1.25476
				0	0.365337	0	0	0.407291	0.052632	0	0.568966			0.463636	0.31821
				0	0.635003	0	0	0	0	0	0			0	0.510574
				0	0.007148	0	0	0	0.141562	0.123288	0			0.23844	0.494383
				0	0.796031	0.407958	0.281586	0	0	0	0			0	0.210781
				0	0.166532	0	0	0	0.007196	0	0			0	0.389626
				0	0.1488	0.16651	0	0	0	0	0			0.250429	0.448819
				0.045424	0.331058	0	0	0	0	0	0			0.301787	0.72791
				0	0	0	0	0.010267	0	0	0			0	0.459534
				0	0.100488	0	0	0	0	0	0			0	0.445973
				0	0.633838	0	0	0.228607	0	0	0			0.627462	0.50727
				0	0.236786	0.698963	0	0	0	0	0			0	0.595269
				0	0.400363	0	0	0	0	0	0			0	0.547014
				0	0.201537	0	0	0	0	0	0			0	0.475129
				0	0.230987	0	0	0	0	0	0			0	0.702326
				0	0	0	0	0	0	0	0			0	0.907919
				0	0	0	0	0	0	0.121244	0			0	0.573145
				0	0.2447	0	0	0.173206	0	0	0			0	0.685342
				0	0.281346	0	0	0	0	0	0			0.061887	0.249824
				0	0.254658	0	0	0	0	0.076739	0			0	0.326463
					0	0	0	0	0	0	0			0	0.686789
					0.177622	0		0	0	0	0			0.048903	0.591189
					0.844299	1.29072		0	0	0	0			0	0.131502
					0.338565	0		0	0	0	0			0	2.00152
					0.125319	0		0	0	0	0			0	0.374496
					0.063106	0		0	0	0	0			0.09158	0.05641
					0.892895	0		0	0	0	0			0	0.184318
					0.501754	0		0	0.113514	0	0			0	0.250942
					0.460236	0		0	0	0	0			0	0.588855
					0.817759	0		0	0	0.026412	0			0	0.381743
					0.095861	0		0	0	0	0			3.55217	0.24872
					0.060056	0		0	0	0	0			0.417222	0.36343
					0.31391	0.020523		0	0	0	0			0	0.130238
					0.430749	0		0	0	0	0			0	0
					0	0		0	0	0	0			0	0.157828
					0	0		0	0.142186	0	0			0	0.571014
					0.140442	0		0	0	0	0			0	0.447542
					0.470094	0		0	0	0	0			0	0.371648
					0	0		0	0	0.162025	0			0	0.639732
					0.46014	0		0	0	0	0			0	0.363239
					0	0		0	0	0	0			0	0.184746
					0.333834	0		0	0	0	0			0	0.646545
					0	0		0	0	0	0			0	0.727811
					0.579096	0		0	0	0	0			0.041071	0.684035
					0	0		0	0	0	0			0	0.141309
					0.273596	0		0.126482	0	0	0			0	0.088298
					0.219252	0		0	0	0	0			0	0.444241
					0.338235	0		0	0	0	0			0	0.065865
					0.053691	0		0	0	0	0			1.15233	0.319797
					0	0		0	0	0	0			0	0.123563
					0.451647	0		0	0	0	0			2.23145	0.340659
					0.20388	0		0	0	0	0			0	0.622571
					0.370952	0		0	0	0	0.04878			0	0.147309
					0.569007	0		0	0	0	0			0	0.634256
					0.124623	0		0	0	0	0			0	0.580948
					0.051585	0		0	0	0	0			2.22383	0.689364
					0.19154	0		0.093491	0	0	0			0	0.590726
					0.283181	0		0	0.020538	0.160991	0			0	0.262603
					0.70705	0		0	0	0	0			0	0.278681
					0.420301	0		0	0	0	0			0	0.297346
					0	0		0	0	0	0			0	0.011944
					0.347107	0		0	0	0	0			0.036042	0.780303
					0.334672	0		0	0	0	0			0	0.07839
					0.151724	0		0	0	0	0			0.583799	0.082203
					0	0		0	0	0	0			0.384845	0.151771
					0.202529	0		0	0	0	0			0	0.590909
					0.430424	0		0	0	0	0			1.00579	0.395433
					0.426834	0		0	0	0	0			0	0.339071
					0	0		0	0	0	0			0	1.98843
					0	0		0	0	0	0			0.168742	0.418719
					0.2741	0		0	0	0	0			0	0.291016
					0.023708	0		0	0	0.053631	0			0	0.298995
					0.45776	0		0	0	0	0			0	0.384529
					0.079464	0		0	0	0.158675	0			1.05837	0.327663
					1.46821	0		0	0	0	0			0	0.207647
					0.217853	0		0	0	0	0			0	0.897631
					0	0		0	0.100559	0	0			0	0.712667
					0	0		0.062136	0	0	0			0	0.110687
					1.02906	0		0	0	0	0			0	0.922436
					0.662182	0		0	0	0	0			3.78717	0.221498
					0.104032	0		0.023272	0	0	0			0.189723	2.33502
					1.10374	0		0.229768	0	0	0			0.268904	0.178203
					0.423284	0		0	0.090982	0	0			0.853125	0.15977
					0.423221	0.196203		0	0	0	0			0	0
					0.460815	0		0	0	0	0			0	0.309684
					0.344655	0		0	0	0	0.004967			0	1.5159
					0.750988	0		0	0	0	0			0	0.573183
					0.236251	0		0.333333	0	0	0			0	1.22812
					0.07575	0		0.070875	0	0	0			0	0.164319
					0	0		0	0	0	0			0	0.211213
					0.167104	0		0	0.007072	0	0			0	0.739264
					0.557404	0		0	0	0	0			0	1.00508
					0.467626	0		0	0	0	0			0	1.16411
					0.120003	0		0.001202	0	0	0			0	0.207152
					0.803671	2.8317		0	0	0	0			0	0
					0.983607	0		0	0	0	0			0	0.406654
					0.347826	0		0	0	0.143622	0			0	0.656218
					0.58782	0		0	0	0	0			0	0.123984
					0.028884	0		0	0.068471	0	0			0	0.179903
					0.423191	0		0	0	0	0			0	0.438856
					0.079469	0		0	0	0	0			0	0
					0.388769	0		0	0.028986	0.055034	0			0	0.428783
					0.234731	0		0	0	0	0			0	0
					0.530107	0		0	0	0	0			0	0.034739
					0.030584	0		0	0	0	0			0	0.242284
					0.435673	0			0	0	0			0	0
					0.222591	0			0	0	0			0	0.644563
					0.153361	0			0	0	0			0	0
					0.190282	0			0	0	0			0	0
					0	0			0	0	0			0	0
					0	0			0	0.178209	0			0	0.427536
					0.592167	0			0	0	0			0	0.122908
					0.270417	0.660356			0	0.195419	0			0	0
					0.363699	0			0	0	0			0	0
					0.024834	0			0	0	0			0	0
					0	0			0	0	0			0	0.047051
					0	0			0	0	0			0	0.776564
					0.722373	0			0		0			0	0.40249
					0.107937	0			0		0			0	0.713743
					0.63316	0			0		0			0	0
					0.319577	0			0		0			0	0.312808
					0.148024	0			0		0			0	0
					0.209986	0			0		0			0	0.491105
					0.638685	0			0		0			0	0.234443
					0	0			0		0			0	1.66223
					0	0			0		0			0	0
					0.163628	0			0		0			0	0
					0	0			0		0			0	0.554671
					0.270781	0			0.006553		0			0	0.584719
					0.723393	0			0		0			0	0.064386
					0.409973	0			0		0			0	0.421359
					0.621622	0			0.069638		0			0	0.259953
					0.441368	0			0		0			0	0.732015
					0	0			0		0			0	0
					0.01541	0			0		0			0	0.661456
					0	0			0		0			0	0.174603
					0.108007	0			0		0			0	0.059483
					0.390759	0			0.112303		0			0	0.365231
					0.45045	0			0.247027		0			0	0.031746
					0	0			0		0			0	0.295681
					0	0			0		0			0	0.120244
					0.270492	0			0.090062		0			0	0.285461
					1.65288	0			0		0			0	0.023645
					0.450871	0			0		0			0	0
					0.158697	0			0		0			0	0.172727
					0	0			0		0			0	0.029733
					0.150985	0			0.183295		0			0	0.057735
					0.396348	0			0.040615		0			0	0.540126
					0.043564	0			0.083074		0			0	0.074277
					0.338911				0		0.901376			0.038783	0.108814
					0.033191				0		0			0	0.318898
					0.232339				0		0			0	0
					0.359287				0		0			0	0.51001
					0				0.059857		0			0	0.35443
					0.902554				0					0	0.002981
					0.529987				0					0	0.176857
					0				0					0	0
					0.494153				0					0	0.582524
					0.062157				0					0	0.474771
					0				0					0	0.326816
					0				0.107116					0	0.420152
					0.281478				0					0	0
					0				0					0	0.281473
					0.287188				0					0	0.395052
					0				0					0	0.18888
					0.312963				0.311224					0	0.403315
					0.392641				0					0	0.506849
					0				0					0	0.994872
					0.323355				0					0	0.440641
					0.125253				0					0	0.054715
					0.174349				0					0	0.219365
					0.090909				0					0	0.244838
					0.780482				0					0	0.3125
					0.158237				0.371392					0	0.750149
					0.685381				0					0	0.569162
					0				0					0	0
					0.483513				0					0	0.813195
					0				0					0	0.143251
					0.278504				0.663067					0	0.056565
					0.980775				0					0	0.545018
					0				0					0	0
					0				0					0	1.0658
					1.29667				0					0	0
					0.045308				0					0	0.987088
					0				0					0	0.692744
					0				0					0	0.013415
					0				0					0	0.150059
					0				0					0	0.292537
					0.29479				0					0	0
					0.533537				0					0	0.329983
					0.21021				0					0	0
					0.573244				0					0	0.556164
					0.300305				0					0	1.61047
					0				0					0	1.30403
					0.543157				0					0	0.303437
					0				0					0	0.270115
					0.151279				0					0	0
					0.301527				0					0	0.379592
					0.173993				0					0	0
					0				0					0	0
					0				0					0	0.486674
					0.201064				0					0	0
					0.170239				0					0	0
					0.192756				0					0	0
					0.084378				0					0	0
					0.357664				0					0	0.7116
					0.637725				0					0	0
					0.456347				0					0	0
					0				0					0	0
					0				0					0	0
					0.274161				0					0	0.162001
					0.166914				0					0	0.172558
					1.02849				0					0	0.539889
					0.081003				0					0	0.124295
					0.736102				0					0	0.746687
					0				0					0	0
					0.200976				0					0	1.07325
					0.077922				0					0	0
					0.105175				0					0	0.821824
					0.252252				0					0	0
					0.33383				0					0	0
					0				0					0	0.046918
					0.108156				0					0	0
					0				0					0	0
					0.444014				0					0	0.625397
					0.249237				0					0	0
					0				0					0	0.016227
					0.460841				0					0	0
					0				0					0	0.302181
					0.635544				0					0	0.579198
					0.304558				0					0.46452	0.199475
					0				0					0	1.18601
					0.192486				0					0	0.23942
					0				0					0	0.449051
					0.142466				0					0	0
					0				0					0	0.435494
					0.249258				0					0	0.767524
					0.331939				0					0	0.470825
					0.188614				0					0	0
					0.248504				0					0	0.118297
					0				0					0	0
					0.644248				0					0	0.537551
					0				0					0	0.475504
					0.474065				0					0	0.533505
					0.347328				0					0	0.005808
					0.374792				0					0	0.638412
					0.388474				0					0	0
					0.47236				0					0	0.536458
					0				0.198853					0	0.413745
					0.404134				0					0	0
					0.47965				0					0	0.547767
					0				0					0	0.103787
					0				0					0	0.090333
					0				0					0	0.007181
					0				0					0	0.977843
					0.316082				0					0	0.026746
					0.725143				0.092742					0	0.047966
					0				0					0	0
					0.337406				0					0	0.228571
					0				0					0	0
					0				0					0	0
					0.247152				0					0	0.708526
					0.326095				0.029412					0	1.04469
					0.395801				0					0	0.622707
					0				0					0	0.240891
					0.349085				0.038963					0	0.255508
					0				0.073171					0	0
					0.559556				0					0	0.995325
					0.637327				0					0	0.130518
					0				0					0	0.587702
					0.83165				0					0	1.02604
					0.20051				0					0	0.797048
					0.387684				0					0	0.080363
					0.018349				0					0	0.631256
					0.801601				0					0	0.84058
					0.414352				0					0	0
					0.518505				0					0	0
					0.520681				0					0	0.24237
					0.301563				0					0	0.645251
					0.31372				0					0	0.880184
					0.571326				0					0	1.07228
					0.399145				0					0	0.546769
					0				0					0	0.341342
					0				0					0	0.673806
					0.436959				0					0	0.434588
					0				0					0	1.09393
					0.259824				0.046714					0	0
					0.419831				0.028777					0	0.506008
					0.041606				0					0	0
					0.226239				0					0	0.731013
					1.17064				0					0	0.784483
					0				0					0	1.55766
					0.204436				0.069405					0	0.328622
					0.103246				0					0	0.430986
					0				0.25098					0	0.666081
					0.135989				0					0	0
					0.073664				0					0	1.31759
					0				0.067938					0	0.716151
					0				0.655289					0	0
					0.694328				0					0	1.15663
					0.513681				0					0	0.383971
					0				0					0	0.703015
					0.302518				0					0	0.98075
					0				0					0	0.292842
					0.715564				0					0	0.246531
					0.59598				0					0	1.06947
					0				0.003542					0	0.536709
					0.483688				0					0	1.25523
					0.537306				0					0	0.064938
					0.327243				0					0	0.776042
					0.183132				0					0	0.350118
					0.598706				0					0	0
					0.235432				0					0	0.838088
					0				0					0	1.79216
					0.556949				0					0	0
					0.433983				0.265316					0	0
					0.439731				0					0	0.499452
					0				0					0	0.75994
					0.092088				0					0	0.328834
					0				0					0	0.052738
					0.435196				0					0	0
					0.162166				0					0	0.336395
					0				0					0	0.200157
					0				0					0	0.574297
					0				0					0	0.798898
					0.211349				0.092994					0	0
					0.005465				0					0	0.401799
					0.179031				0					0	0.502058
					0.240846				0					0	0.022528
					0.052974				0					0	1.22188
					0.152552				0					0	0.377255
					0				0					0	0.270635
					0				0					0	0.143357
					0				0.016674					0	0.423423
					0.795773				0.007979					0	0
					0.114647				0					0	1.7021
					0				0					0	0.643986
					0.267974				0					0	0.288406
					0				0					0	0.031722
					0.313769				0.106697					0	0
					0				0					0	0.536408
					0.33918				0					0	0
					0.163609				0					0.226415	0.675367
					0.095848				0					0	0.555085
					0				0					0	0.964286
					0.169403				0					0	0.448148
					0.294575				0.277051					0	0.160238
					0.643492				0					0	0
					0				0					0	0.698232
					0.384335				0					0	0.979506
					0.409002				0					0	0.232633
					0.974792				0					0	0.551408
					1.16954				0					0	0.045855
					0.174535				0.329352					0	0
					0.045311				0					0	0.754506
					0.635172				0					0	0
					0.835106				0					0	0.252984
					0.691298				0					0	0.028647
					0.540684				0					0	0.690547
					0.404432				0					0	0
					0.625463				0					0	0.80089
					0.565146				0					0	0.124978
					0.645714				0.097421					0	0.248009
					0.392461				0					0	0.450774
					0.791367				0					0	0.002455
					0.293358				0					0	0.242537
					0				0					0	0.37984
					0.192246				0					0	0.787732
					0.503279				0					0	0
					0.472125				0.322511					0	0.714526
					0.86747				0					0	2.95918
					1.25046				0					0	0
					0.620087				0					0	0.51445
					0.466292				0.20765					0	0.789813
					0.463806				0.059242					0	0.605998
					0				0.3841					0	0.563722
					0.82533				0					0	1.41654
					0.560284				0.001426					0	0.028133
					0.168467				0					0	0.113924
					0				0					0	0.608766
					0.019786				0					0	0
					0.11462				0					0	0.898046
					0.21436				0					0	0
					0				0					0	0.508578
					0.626854				0					0	0.7692
					0				0					0	0.40824
					0.359144				0.194059					0	0.482309
					0				0					0	0.030405
					0.855514				0					0	0.120072
					0.471342				0					0	1.2627
					0.822426				0.125556					0	0.375447
					0.568944				0					0	0.540937
					0.34024				0.015048					0	0.0815
					0				0					0	0.328018
					0.050061				0.229745					0.00582	1.42214
					0				0					0	0.096281
					0				0					0	0
					0.35403				0					0	0.751042
					0				0.636266					0	1.41557
					0.482558				0					0	0.6375
					0.483114				0					0	0.458491
					0				0					0	0.565749
					0.730492				0					0	0.146789
					1.13821				0					0	0.756093
					0				0					0	0.3769
					0.389513				0					0	0
					0.386892				0					0	0.10691
					0.582902				0					0	0.243478
					0.497866				0					0	0.483989
					1.08489				0					0	1.00447
					0.470354				0					0	0.678812
					0.273026				0					0	0.854839
					0				0.458073					0	0.677116
					0.946263				0.0157					0	0.184091
					0.561835				0					0	0.013804
					0.456734				0.074807					0	0.276751
					0.918926				0					0	0.213656
					0.038209				0					0.009693	0.067577
					0.401058				0					0	0
					0				0					0	0
					0				0					0	0
					0.078606				0.019419					0	0.010436
					0				0					0	0
					0.476648				0					0	0
					0.190964				0.075743					0	0.766376
					0				0					0	0.308245
					0				0.163107					0	0.004973
					0.687749				0					0	1.27562
					0.513678				0.149915					0	0.124098
					0.508418				0						0
					0.352495				0.0125						0.437686
					0				0						0
					0				0						0.142317
					0				0						0
					0				0.403144						0
					0.4763				0.067616						0
					0.092509				0.204202						0.30348
					0				0						0
					0.200387				0.045423						0
					0.3146				0.083581						0.003354
					0.499228				0						0.291495
					0.453506				0						0
					0				0						0.007415
					0.442137				0						0.081535
					0				0						1.59377
					0				0						0.71163
					0.935221				0						0
					0.223496				0						0.010413
					0				0						0
					1.00945				0						0
					0.469687				0						0.587804
					0.431146				0						0.305556
					0.520157				0						0.450886
					0.439825				0						0.167504
					0.424962				0						0.229323
					0.022031				0						0.126827
					0				0						0.162141
					0				0						0.553602
					0.431507				0						0.237595
					0.6399				0						0.046429
					0.513378				0						0.003189
					0				0						0
					0.06031				0						0
					1.85083				0						0
					0.441243				0.191729						0
					0.100414				0						0
					0				0						0
					0.549689				0						0
					0.276712				0						0.217284
					0.072572				0						0.449796
					0				0						0.254447
					0.487852				0						0
					0				0						0.329829
					0				0						0.318
					0.30251				0						0
					0.037313				0						0
					0				0						0.447437
					0.47479				0						0
					0.498311				0						0
					0.424893				0						0
					0.570134				0						0.535896
					0.431535				0						0
					0.384401				0						0
					0.778326				0						0
					0.148132				0						0
					0.608794				0						0.514505
					0.04363				0.042539						0.038834
					1.07236				0						0
					0				0						0.69691
					0.93063				0						0
									0						0.776051
									0						0.045722
									0						0.28264
									0						0
									0						0
									0						0.052598
									0.011813						1.35774
									0						0.138165
									0						0.243432
									0						0
									0.152816						0.026294
									0						0
									0						0
									0						0
									0						0.053063
									0						0.284494
									0						0
									0						0.212714
									0.033973						0.177005
									0						0
									0						0
									0						0
									0						0
									0						0
									0						0
									0.073357						0.488706
									0						0.163636
									0						0.356662
									0						0
									0						0
									0						0.417746
									0.188948						0.387664
									0						0
									0.047714						0
									0.150916						0.246037
									1.20807						0.03632
									0						0.140191
									0						0.157721
									0						0.195727
									0						0.857409
									0.357505						0.011401
									0						0.616726
									0						0
									0						0.094556
									0						0
									0						0
									0.080503						0
									0						0
									0						0.405204
									0						0
									0						0.03136
									0						0
									0						0.239545
									0.003861						0
									0						0
									0						0.012426
									0						0
									0						0
									0						0
									0						0
									0						0.001738
									0.121999						0
									0						0
									0						0.237595
									0						0
									0						0
									0						0.648339
									0						0
									0						0
									0.063859						0
									0						0.367246
									0						0
									0						0.301976
									0						0.47771
									0						0
									0						0
									0						0.16181
									0						0
									0						0
									0						0
									0						0.210557
									0						0.320775
									0						0
									0.047271						0.016443
									0.008174						0.316602
									0						0
									0						0
									0						0
									0						0.177521
									0						0
									0						0
									0						0.203485
									0						0
									0.173913						0.492918
									0						0.225148
									0						0
															0
															0
															0.054833
															0.269811
															0.083824
															0.19601
															0.146868
															0
															0
															0
															0
															0
															0.0489
															0
															0
															0
															0
															0.381368
															0
															0
															0.154348
															0
															0
															0
															0
															0
															0
															0
															0.566724
															0
															0.060911
															0
															0.142256
															1.36756
															0.252745
															0
															0.037648
															0.315085
															0
															0.015714
															0
															0
															0
															0.103691
															0.266017
															0.211103
															0.115242
															0.068063
															0.092437
															0.310334

## Sheet: Supplementary Fig 2b
	WT	R2135A	A1718W	control
	1.82	0.02	1.3	0.03
	1.28	0.002	0.2	0.006
	0.73	-0.008	0.07	0.007
	0.5	-0.009	1.6	0.009
	0.4	-0.015	0.3	0.106
	0.3	-0.05	0.16	0.1
	0.28	-0.01	0.15	0.08
	0.23	0.002	0.21	0.078
	0.21	-0.002	0.36	0.07
	0.37	0.004	1.05	0.065
	0.3		0.25	0.05
	0.285		0.1
	0.245		0.48
	0.209
n values	14	10	13	11
two-sided Mann-Whitney test vs. WT
p-value		<0.00001	0.28462	<0.00001
